# Supplementary material for: Quantitative assessment of retinal thickness and vessel density using optical coherence tomography angiography in patients with Alzheimer’s disease and glaucoma
Source: PLoS One. 2021 Mar 19;16(3):e0248284. doi: 10.1371/journal.pone.0248284 (PMC7978346; doi:10.1371/journal.pone.0248284)
Supplement: S1 Table — (XLSX) [file pone.0248284.s001.xlsx]

## Sheet: Control
Parametr/patients	Wiek	Oko	SVP whole	Superior-Hemi	Inferior-Hemi	SVP fovea	SVP Parafovea	SVP Tempo	SVP superior	SVP nasal	SVP inferior	SVP Perifovea	SVP Temp	SVP superior	SVP nasal	SVP inferior	Thickness Inner whole	Inner fovea	Inner Parafovea	Inner Temp	Inner superior	Inner nasal	Inner inferior	Inner Perifovea	Inner Temp	Inner superior	Inner nasal	Inner inferior	DVP whole	Superior-Hemi	Inferior-Hemi	DVP fovea	DVP Parafovea	DVP Temp	DVP superior	DVP nasal	DVP inferior	DVP Perifovea	DVP Temp	DVP superior	DVP nasal	DVP inferior	Thickness Outer whole	Outer fovea	Outer Parafovea	Outer Temp	Outer superior	Outer nasal	Outer inferior
1	71	OP	45.1	44	46.3	17.4	48.7	46.5	51.1	46.1	51.1	45.9	41.9	45.3	49	47.6	96.2222	53	107.25	99	109	111	110	96	81	93	116	94	47.3	46.4	48.2	35.8	52.1	50.6	53.7	51.5	52.8	49.2	53	49.8	43	50.6	205.778	220	221.25	219	220	227	219
2		OL	45.3	44.7	46	27.5	47.6	47.7	46.5	47.1	49.2	46	42.1	45.9	50.8	45	113.556	81	129.25	128	124	129	136	106	96	102	120	106	46.9	46.4	47.4	40.3	52	51.1	55.1	51.5	50.1	47.8	50.4	47.6	43.9	49.2	210.778	257	224	226	222	228	220
3	57	OP	55.1	54.5	55.7	24.8	56.6	54.7	56.3	56.8	58.5	55.7	50.5	54.7	61	56.8	100.444	53	108.25	104	111	104	114	104.5	94	101	119	104	63.7	63.4	63.9	40.8	61.5	61	63	62.1	60.1	65.4	64.1	65.7	64.7	66.9	201.222	207	213.5	208	216	216	214
4		OL	53.7	53.1	54.4	21.8	55.5	53.7	56	54.2	58.1	54	49	53.7	58.2	54.8	99.6667	54	107.75	104	111	103	113	103	92	99	117	104	56.9	57	56.8	41.3	58.7	57.1	59.1	59.4	59.3	59.1	58.5	59	58.9	60	203.667	210	217.25	216	218	219	216
5	69	OP	50.8	50.9	50.7	23.3	53.5	50.7	56.3	51.8	55.4	51.6	45.4	51.7	56.7	52.6	97.6667	56	107.5	100	109	108	113	98.25	86	95	116	96	53.8	54.4	53.1	37.8	54.3	54.7	53.6	53.8	55.2	56.6	55.1	56.4	57.8	57.4	207.778	216	219.75	221	221	224	213
6		OL	43.9	43.8	44	21	47	49.5	43.4	46.1	49.1	44.3	38.3	45.6	49.5	43.8	96.6667	58	106.75	100	110	109	108	96.25	88	95	111	91	41.8	43.1	40.4	36.2	48.9	52.7	45.5	46.7	50.8	43.2	47.6	43.7	42.3	39.1	207.333	213	220	221	221	223	215
7	61	OP	49.7	49.1	50.3	21.5	53.5	54	53.7	50.3	55.9	49.4	47.8	44.9	52.2	52.6	93	48	104	100	109	104	103	93.25	81	95	110	87	50.7	49.8	51.5	37.1	54.4	53.5	54.6	54	55.5	51.5	57.3	42.1	50.7	55.6	202.111	213	216.25	215	216	220	214
8		OL	49.1	49.6	48.6	13.4	55.4	54.7	57.6	51.8	57.6	48.2	45.4	50.2	50	47.2	93	46	103.25	99	109	102	103	94.5	83	94	110	91	50.5	51.6	49.5	30.4	54.1	54.7	54.8	52.7	54.2	51.8	55.2	53.8	57.8	50.6	201.667	211	215.75	216	214	220	213
9	62	OL	46.2	46.1	46.4	11.8	47.5	47.7	47.2	45.2	50.1	45.1	44.2	46.9	46.5	43.5	91.5556	44	98.5	92	101	99	102	96.5	90	92	107	97	39.4	39.8	39	29.7	48.9	516	46.9	49.6	47.5	40.7	41	42.7	37.5	38.8	187.111	192	199.75	197	201	204	197
10	78	OP	40.7	39	42.4	19.6	43.8	48.3	39.3	44.7	43	40.8	38.2	38.1	45.5	41.6	97.6667	61	106.5	96	110	111	109	98	84	97	116	95	39.4	37.5	41.3	37	46.2	49.4	44.6	48.6	42.2	40.4	47	34	38.5	41.8	202.667	219	216.5	213	220	221	212
11	71	P	55.5	55.5	55.6	12.5	60.7	59.6	61.9	59.9	61.4	56.5	51.9	56.2	60.5	57.4	110.222	48	119.25	112	123	116	126	116.75	99	118	133	117	51.5	52.9	50.1	27.4	55.2	56.9	55.1	56	52.7	53.5	54	55	53	52.1	197.556	217	214.25	212	214	220	211
12	73	P	48.3	48.4	48.2	22.6	50.6	50.8	49.7	47.6	54.2	48.5	42.9	49.9	51.8	49.7	90.2222	46	98.25	91	101	100	101	93.25	77	92	112	92	45.9	47.5	44.1	32.7	50.7	52.6	50	52.5	47.6	47.6	46.6	50.8	47.7	44.9	202.444	222	216.25	215	217	221	212
13		L	49.5	48.8	50.1	15.8	51.7	53.4	52.1	48.4	53.1	50.2	47.1	48.1	53.2	52.1	100.444	52	111.75	108	112	108	119	101.25	89	96	117	103	43.5	45.2	41.9	29	49.1	52.3	49.2	48.2	46.8	45.2	50	44.3	45.7	40.9	210.667	230	225.75	226	224	229	224
14	76	L	46.8	46.5	47	33.1	50.5	53.4	50.5	50.3	47.8	45.6	40.8	46.2	49.3	46	86.3333	76	97.25	97	97	97	98	78	72	74	90	76	50.3	50.7	49.8	50.6	53.8	57.4	54.6	54.1	49	51.9	55.2	52.1	58.3	52.2	210.222	244	224.25	221	227	230	219
15	77	P	45.3	44.6	46.1	27.6	42.3	40.7	44.2	36.9	47.4	45.8	43.7	45.1	45.5	48.8	100.778	62	109.75	98	113	110	118	101.5	89	103	114	100	50.8	49	52.8	42.5	53.3	50.8	52	55.7	54.6	50.7	55	47	46.1	54.3	212.111	239	226.5	227	230	228	221
16		L	50.2	51.3	49.1	29.1	54.2	54.6	54.3	51.4	56.4	50.1	49.6	50.7	53.7	46.3	101.222	60	108.75	102	113	109	111	104	91	106	116	103	49.9	51.1	48.6	42.3	53.8	56.4	55.2	51.8	52	50.9	54.8	52	47	49.7	215.333	240	228	232	230	227	223
17	67	P	47.1	46.9	47.3	18.8	50.6	50.6	49.2	50.4	52.4	48.6	43.9	47.5	53.4	49.7	101.556	57	110	105	115	109	111	104.25	91	104	119	103	46.7	46.3	47	34.5	52.6	53.8	49.1	53.1	54.4	49.5	52	48.2	46.5	51.4	206.444	208	220.75	220	221	221	221
18		L	50.9	50.1	51.8	20.6	53	54.1	53.6	50.5	54	52	46.5	50.2	55.7	55.3	101.333	54	108.75	104	111	107	113	105.75	93	102	119	109	51.2	51.6	50.9	38.7	56.4	57.3	56.2	55.4	56.6	53.3	54.7	53.2	52.5	52.8	206.667	207	220	218	220	224	218
19	74	L	46.4	47	45.9	22.9	41.3	37.9	44.3	37.1	45.7	48	44.2	49.1	52.1	46.8	105.556	66	114.75	105	113	120	121	106.25	91	104	129	101	47.7	48.4	47.1	37.8	53.4	54.2	46	55	58.5	49.1	52.7	49.9	45.2	48.7	199.778	219	213.25	210	212	221	210
20	66	P	49.2	50.4	48.2	23.5	54.4	53.2	57.5	52.4	54.4	51	47.6	51.6	55	50	114.889	61	124	114	132	124	126	119.25	100	119	141	117	42.4	44	40.8	34.4	47.5	48.5	48	46.2	47.4	44.2	49.3	47.7	42.4	37.3	206.333	219	219.75	219	221	222	217
21		L	52.3	51.8	52.9	23.6	56.2	56.8	58.2	52.7	57.1	53	48.5	51.6	58.2	53.7	118.556	63	129	118	136	129	133	122	102	123	144	119	40.6	41.9	39.3	36.7	48.5	49.9	48.9	49.1	46.1	42	46.8	42.4	40.5	38.3	208.444	230	219.75	219	220	224	216
22	68	P	42.7	43.3	42	21.6	45.3	41.5	47.4	43.1	49.1	42.8	33.8	46.1	47.7	43.6	105.333	61	116.5	108	121	117	120	105.25	93	106	119	103	50.4	50.5	50.2	40.9	54.7	57.1	51.8	55.3	54.6	52.4	51.8	54.3	51.6	51.8	208.444	227	221.5	222	226	223	215
23		L	47.4	47.9	46.9	18.9	51.1	53.2	51.3	49.1	51	47.6	43.4	48.3	52.6	46.2	109.111	57	120.25	116	126	115	124	111	99	112	122	111	44.4	46.8	41.8	36.1	49.3	50.3	49.6	47.9	49.4	45.6	49.9	48.4	43.1	40.7	210.222	229	224.5	221	225	230	222
24	61	P	53.7	53.8	53.5	18.3	57.7	55.1	60	56.2	59.6	54.8	50.2	55.2	60.2	53.6	106.333	60	120	113	122	121	124	104.25	88	110	121	98	50	50.6	49.4	41.5	54.2	54.9	53.3	55	53.8	52.7	56.4	519	50.3	52.2	210.222	235	225.75	225	224	230	224
25		L	54.1	55.1	53	23	57.1	58.6	57.2	54.6	57.9	54	50.1	55.6	62	48.3	103.778	61	119	112	121	121	122	99.25	90	100	125	82	52.6	54.2	51	42.5	54.9	57.4	53.2	56.3	52.6	54.2	57	55.3	55.6	49	212.444	233	224.5	222	221	230	225
26	60	P	48	48.4	47.6	23.2	52.4	53.8	54.4	52.4	49	48	47.8	46.7	52.4	45	92	51	101.5	95	105	102	104	92.75	81	94	103	93	52.3	53.4	51	43	55.5	56.1	55.6	56.1	54.4	54.7	54.8	56.2	56	51.5	201.667	224	212.5	207	210	217	216
27		L	46.6	47.8	45.5	24.1	51.4	50.6	52.8	49.7	52.4	45.4	43.1	46.2	48.8	43.1	89.5556	53	100	93	99	102	106	88.25	77	92	101	83	47.9	49.9	46	40.6	53.4	53.6	53.3	54.1	52.7	49.5	50.1	51.3	50.5	46.2	199.111	214	209.25	205	211	213	208
28	71	P	49	49.1	49	33.1	53.2	54.2	51.9	51.9	54.9	49.8	45.7	48	55	50.4	99.3333	70	110.75	106	111	112	114	95.25	84	90	111	96	45	46.2	44	45.6	49.5	51.1	50.2	47.5	49	47.7	52.1	46.1	46.6	46	203.889	237	218.25	219	215	224	215
29		L	51.4	50.9	51.9	36.4	54.3	54.9	54.2	52.9	55.1	51.4	47.4	51.3	55.2	51.7	99.2222	71	110.75	105	109	113	116	94.75	83	91	113	92	48.9	49.5	48.3	46.3	51.6	53.5	51.6	50.9	50.6	50.7	51.9	52.4	48	50.3	203.556	235	217.75	216	215	225	215
30	57	P	52.4	51.1	53.6	28.9	52.9	51.3	52.8	53	54.4	52.6	47.6	50.8	57.7	54.2	103.889	67	112.25	104	116	113	116	104.75	92	107	117	103	59.7	59.8	59.5	47	59.6	60	57.9	60.2	60.4	60.5	59.3	60.8	59.9	62	197.889	230	208.5	208	208	214	204
31	69	P	48.2	48	48.4	26.6	52.8	54	52.4	49.9	54.8	48.8	43.4	49.5	53.3	49.1	95.7778	60	105.5	103	104	103	112	95	83	90	108	99	46.6	46.6	46.6	38.4	52.4	53.9	51.6	52.6	51.5	48.3	49.4	46	48.3	49.3	199.444	216	212.25	209	210	218	212
32	57	L	51.6	52.1	51.2	25.2	56.3	58.5	55.2	56.7	54.7	51.1	45.9	51.4	56.2	50.7	93.4444	56	105.5	101	105	106	110	90.75	79	87	106	91	51.8	54.1	49.6	45	55.5	57.8	55	56.5	52.8	53.6	54.3	53.6	55.9	50.7	188.778	199	200.5	200	201	206	195
33	73	P	50.6	50.2	51	38.3	51.2	54.1	49.9	48.1	52.5	51.7	47.5	52	55.3	52	102.333	77	114	107	115	116	118	97	83	96	112	97	45.8	45.2	46.4	48.1	49.2	51.8	47	45.2	52.5	47.8	51.2	48.3	44.7	47.2	195.667	221	207.5	206	209	212	203
34		L	49.5	4.7	50.4	38.4	53.4	53.1	50.3	56	54	48.7	44.5	47.9	53.3	48.9	102	75	114.25	107	115	117	118	96.5	83	96	113	94	47.6	46.5	48.8	48.5	53.5	54.9	52.2	54.5	52.4	48.7	50.9	45.8	48.7	49.3	195.222	221	206.75	205	207	213	202
35	70	P	44.7	46.9	427	20.7	50	54.8	56.2	47.2	41.8	44.9	35.4	47.1	55.4	41.9	95.7778	58	105.75	100	104	108	111	95.25	81	86	120	94	47.2	50.6	44.1	39.9	52.4	56.3	59.1	51.2	42.8	47.9	48.2	53.3	48.9	41.5	200.667	208	213.5	214	211	216	213
36		L	48.4	48.3	48.5	26.7	52.5	52.4	54.6	52.9	50.1	49.2	42.4	47.9	56.9	49.4	116.222	72	115.75	107	122	115	119	127.75	89	105	128	189	46.8	47.6	45.9	41.9	50.9	53.7	49.8	52.1	48.1	47.1	49.6	46.1	51.3	41.4	204.778	228	218.25	220	219	220	214
37	84	P	45.8	46.4	45.2	21.5	51.5	51.4	53	51.2	50.2	45.8	45.3	47.3	46.8	43.8	89.4444	59	98	95	99	96	102	88.5	78	89	100	87	39.1	38.5	39.7	32.5	47.5	49.6	47.5	50.4	42.4	40.1	47	36.2	39	38	202.778	217	219.25	219	215	224	219
38		L	47.7	47.3	48.1	21.5	51.7	53.6	49.7	51	52.5	47.3	43.2	47.4	51.5	47.3	88.6667	57	97.5	94	99	98	99	87.75	77	87	99	88	50.8	51.4	50.3	38.9	55.6	57.3	56.3	53.9	55	52.6	54.8	50.4	52.8	52.5	202.111	215	217.25	217	214	219	219
39	86	P	48	47.3	48.8	19.9	49.6	48.5	52.3	47.3	50.5	48.9	45.8	47.8	51.7	50.3	94.1111	59	101.25	96	101	103	105	95.75	81	92	110	100	50.2	51.1	49.3	41.3	54.1	54.6	55.5	53.6	52.7	51.8	56.2	53.6	47.5	49.5	195	227	211.25	209	210	217	209
40		L	43.3	43.8	42.8	16.2	42.8	45.9	45.6	39.4	40.2	44.6	40.2	43.9	48.7	45.6	94.6667	59	102.25	97	103	103	106	96	81	93	111	99	47.1	46.4	47.9	34.6	56.8	55.4	56.7	58.9	56.3	47.5	52.4	44.7	46.4	46.7	195.333	230	212.75	212	214	216	209
41	84	P	53.6	53.8	53.5	30.8	55	53.2	56.8	53.4	56.6	54.3	49	55.7	57.9	54.7	103.556	68	117.5	114	121	116	119	98.5	90	98	112	94	59.5	59.1	60	42.9	60	59.3	60.4	60.8	59.6	61.1	60.9	61.3	59.7	62.6	188.111	216	198	198	198	202	194
42		L	49.7	49.7	49.8	19.1	55	54.6	56.1	53.5	55.6	49.9	47.6	50.4	50.5	51	97.6667	53	108.5	100	111	108	115	98	89	92	113	98	53.1	54.3	52	38.2	56.7	58.7	56.6	57.7	53.8	55.3	55.9	57.9	51.7	55.7	188.111	201	199.75	199	200	204	196
43	87	L	46.4	46.6	46.1	34	48.3	46.4	47.8	49	49.9	46.6	44.1	48.5	52.5	41.4	130.333	85	140	127	144	142	147	132	116	134	153	125	46.4	47.7	45	43.3	49.3	50.4	49.1	46.8	50.7	46.7	52.1	52.1	41.8	40.8	219.667	264	236.75	241	234	242	230
44	65	P	42.2	43.1	41.3	22.1	41.6	46.4	42.5	37.7	39.9	43.1	42.1	44.4	43.3	42.7	95.2222	66	103.25	98	107	103	105	94.5	83	96	106	93	44.1	42.6	45.7	40.5	52.2	53.6	49.6	54.2	51.3	45	51.7	40.2	43.8	44.2	193.444	214	203.25	201	208	207	197
45	88	P	50	49.7	50.4	12.7	52	52.4	54.3	49.4	51.7	53.1	48.8	52.8	55.3	55.5	106.333	53	114	105	118	115	118	112	93	112	131	112	49.1	449.5	48.6	31.6	55.2	58	55.3	54.6	53	51.7	53.7	51.9	50.2	50.9	199.778	209	216	216	214	220	214
46	74	L	46.5	45.5	47.5	28.6	53.2	53.8	51.3	53.4	54.5	46.4	42.4	45.8	50.6	46.5	89.7778	69	102.5	101	101	103	105	82.25	74	79	94	82	42.9	41.2	44.7	43.7	50.7	54	47.9	51.6	49.6	44	45.8	41.4	43.2	45.6	201	231	217.25	213	215	227	214
47	80	L	47.3	48.1	46.5	33.2	50.6	52.8	49.3	48.1	52.3	46.9	43.5	48.8	51.1	44.2	98.2222	71	102.25	98	106	101	104	101	86	109	113	96	48.8	50.1	47.5	52.2	56.8	61.5	55.9	56.4	53.4	48.9	54.5	49.7	43.1	48.3	197.111	220	209.75	208	211	214	206
48	77	P	46.3	44.2	48.3	31.2	49.4	47.4	47.8	53.4	49	46.3	38.9	44.4	51.7	50.3	103.556	70	109.25	98	112	115	112	106.25	88	107	124	106	49.5	48	51	44.2	54.4	55.5	52.6	56.3	53.3	50.5	48.4	49.9	48.1	55.6	196.333	209	207.5	208	206	212	204
M=7	71.3871		48.4625	47.4833	56.5583	23.8833	51.3938	51.6479	51.875	49.8375	52.2104	48.8396	44.7625	48.8417	52.9458	48.8062	100.338	60.7708	109.969	103.667	112.208	110.271	113.729	100.599	87.2917	99.0417	115.854	100.208	48.5104	57.2792	48.0792	39.6292	53.1521	64.1917	52.7042	53.2833	52.1271	50.0042	52.5125	59.6583	48.8896	49.0021	202.435	221.729	215.885	214.812	215.75	220.083	212.896
F=24			3.41982	7.19933	54.7148	6.57922	4.31062	4.43338	4.78999	5.01048	4.77722	3.59892	3.90164	3.61809	4.28207	4.31605	8.63582	9.39044	9.00039	8.1667	9.92087	9.25235	9.89033	10.4971	8.08455	11.0472	11.8465	16.4303	5.11906	58.0561	5.23759	5.59099	3.41255	66.6749	4.12537	3.92967	4.26514	5.30026	4.25924	68.0015	6.28701	6.74191	7.2057	13.9081	8.04607	8.98381	7.98003	7.9113	8.32387
	31
																	0.215689
[truncated: 31 more columns]

## Sheet: Glaucoma
Parametr/patients	Wiek	Oko	SVP whole	Superior-Hemi	Inferior-Hemi	SVP fovea	SVP Parafovea	SVP Tempo	SVP superior	SVP nasal	SVP inferior	SVP Perifovea	SVP Temp	SVP superior	SVP nasal	SVP inferior	Thickness Inner whole	Inner fovea	Inner Parafovea	Inner Temp	Inner superior	Inner nasal	Inner inferior	Inner Perifovea	Inner Temp	Inner superior	Inner nasal	Inner inferior	DVP whole	Superior-Hemi	Inferior-Hemi	DVP fovea	DVP Parafovea	DVP Temp	DVP superior	DVP nasal	DVP inferior	DVP Perifovea	DVP Temp	DVP superior	DVP nasal	DVP inferior	Thickness Outer whole	Outer fovea	Outer Parafovea	Outer Temp	Outer superior	Outer nasal	Outer inferior
1	81	L	44.7	44.7	44.6	14.2	48.6	48.6	48.1	46.6	51	44.9	41.5	45.2	48.3	44.6	79.1111	46	85.25	87	88	80	86	81.25	76	82	86	81	47.2	45.5	48.9	29	55	52.9	54.4	56.5	56.1	48.9	52.4	44.9	50.6	47.9	203	216	216.5	213	214	221	218
2	71	P	41.5	43.1	39.9	14	48.5	50.2	46.3	47.7	49.8	41.9	37.5	43.5	48.2	38.3	76	43	85.25	79	90	88	84	75	62	82	93	63	50.5	51.4	49.6	30.1	56	57.6	55.8	56.5	54.3	52.1	51.1	53.4	53.7	50.2	213.583	227	224.25	232	222	219	224
3		L	36.9	37.2	36.5	16.2	44.3	44.4	45.3	43.3	44.2	36	33	35.2	42.7	32.8	71.7778	44	82	70	84	87	87	68.5	55	62	94	63	42.9	43.7	42.1	29.7	49.1	53.1	46.9	51.6	44.7	42.9	44.4	43	45.4	38.7	214	228	225.25	221	223	233	224
4	80	L	31.3	32.4	30	1.2	29.3	30.5	35.4	25	26.4	32.3	30.4	33.6	35.3	29.7	52.7778	22	49.75	48	58	46	47	63.5	57	68	69	60	41.2	42.9	39.2	3.9	46.8	49.5	51.6	43.1	43.2	42.3	45.7	44.7	41.8	36.6	201.083	205	213.5	212	209	217	216
5	78	L	34.4	36.1	32.3	15.7	39.1	30.6	42.7	44.7	38.3	33.8	33.7	35.5	36.5	29.3	62.1111	38	64.5	54	70	73	61	65.75	58	68	79	58	42.6	43.5	41.6	31.7	49.6	48.2	50.8	50.1	49.2	44.5	46.3	47.9	44	39.6	200.833	220	209.75	213	209	211	206
6	57	P	49.5	50	49	22	55.4	52.3	57.7	55.9	55.9	49.3	47.1	49.8	53.6	46.8	100.222	67	111.5	100	116	119	111	97.25	80	98	121	90	51.5	50.3	52.7	42.4	57.8	58.4	57.1	59.6	56.2	52.9	56.2	50.5	49.4	55.6	211.917	232	216.75	214	219	224	210
7	70	P	43.1	42.6	43.7	13.4	48	45.5	50.9	50.5	45.3	43.1	41	39.6	48	43.9	70.1111	38	76.25	69	77	82	77	72	62	70	84	72	52.5	52.6	52.4	28.7	57.3	56.3	58.2	57.3	57.2	55	56.6	53.1	55.5	55	207.417	210	228	225	227	233	227
8		L	45.1	43.7	46.4	13.3	49.6	54.1	50.7	44.8	49	44.2	42.8	40.8	47	46.1	74	40	80.5	87	83	69	83	76	73	71	76	84	53.1	52.7	53.5	26.2	57.3	57.7	57.6	55.4	58.3	54.7	57.7	50.1	57.1	54.1	210.083	216	229	226	229	234	227
9	63	P	43.9	43.5	44.4	17.2	46.6	48.2	46.4	45.8	45.9	44.7	37.7	46.4	48.6	46.7	91.5556	50	100.5	100	100	97	105	93	81	90	103	98	48.3	47.6	49	28.3	56.4	57.5	57.2	57.7	53.2	50	52.3	46.4	51.6	49.5	211.417	229	218.75	218	217	222	218
10		L	45.2	45.2	45.3	14.9	47	46.7	47	47.8	46.4	45.2	39.2	45	50.7	45.8	99.1111	51	107.5	111	96	105	118	102.75	92	96	111	112	47.3	48.9	45.6	24.6	56.3	59.1	55.6	57.2	53.2	47.8	50.5	47.7	51.3	41.8	214.917	237	219.25	222	216	223	216
11	82	P	47	46.5	47.4	16.9	52.4	49.1	55.7	50.8	53.9	47.6	43.3	45.7	52.6	49	90.3333	53	101	94	99	102	109	89	82	82	103	89	51.4	52.2	50.7	33	55.8	56.2	56.5	56	54.7	54	55.8	53.7	53	53.6	206.417	218	215	218	217	219	206
12		L	41.2	40.6	41.7	17.8	47.5	45	48.3	46.6	49.6	40.8	39.3	36.8	46.5	40.6	79.3333	52	88.5	75	86	98	95	77	72	68	95	73	49.1	50	48.1	33.9	54.2	55.5	56.3	53.7	51.4	50.8	51.8	52.1	50.5	48.9	205.667	211	217	219	221	219	209
13	67	P	35.3	35.6	35	23.1	39.7	39.7	40.3	38.7	40.3	36.2	35.1	34.2	40.3	35.4	73.8889	57	83.5	77	76	97	84	68.5	65	67	79	63	48.7	50.3	47.3	42.9	57	57.4	58.1	55.5	57.1	50.5	50.7	49	55	47.6	227.833	275	225.75	233	218	228	224
14		L	46.2	48	44.3	24.2	52.6	52.1	53.6	49.6	54.9	46.2	42	49.4	50.5	42.7	88.5556	65	100.5	97	104	101	100	82.5	73	86	97	74	52.5	53.4	51.6	43	56.4	57.7	55.9	55.4	56.6	54.4	56.7	55.9	52.4	52.6	207.667	228	215.5	214	213	221	214
15	77	L	35.9	34.8	36.9	14.3	40.8	40.7	36.6	43.1	42.6	35	34.4	33.2	38.2	34.2	60.6667	37	63.75	65	55	60	75	63.5	62	55	70	67	46.8	46.2	47.3	27.7	52.2	54.4	48.8	56.2	49.4	47.5	48.4	44.2	50.8	46.6	203.667	208	217	212	218	223	215
16	82	P	34.1	34.2	34.1	19.3	40.5	35.7	34.7	49.8	41.7	33.6	30.1	31.5	40.9	31.7	65.3333	52	72.75	54	77	93	67	61.25	47	54	91	53	40.2	37.6	42.7	34.3	45.1	42.5	37.5	51.7	48.6	40.5	40.7	33.5	45.9	41.6	209	220	219.75	218	221	224	216
17		L	32.7	30.9	34.5	27.1	37	29	34.8	43.2	41	32.1	31	30.6	37.6	29.2	64.1111	49	71.5	57	61	87	81	60.5	52	54	81	55	49	48.3	49.7	42.3	54.2	56.2	55.2	55.4	49.8	50	50.1	47.9	53.5	48.3	214.833	226	227.25	225	224	229	231
18	62	P	35.1	34.8	35.3	13.2	38	36.6	38.8	39.6	37.2	34.8	33.9	33	37.9	34.3	58.7778	33	59	56	63	58	59	65	60	61	78	61	51.5	52.2	50.9	33.5	55.9	56.4	56	55	52.6	52.6	53.8	52.3	52.7	50.7	207.333	220	220.25	220	220	224	217
19		L	39.6	41.2	37.9	17.5	43.1	43	44.4	43.6	41.3	39.6	36.4	41.2	43.8	37	73	47	79.75	75	94	82	68	72.75	68	74	84	65	46.5	46.7	46.3	36.1	51.8	53.6	50.1	53.3	50.2	47	46.6	48.7	48	44.7	208.167	221	218	220	214	220	218
20	77	P	39.5	41	38	18.7	46.7	44.2	49.6	51.3	41.6	39.5	38.2	38.3	43.4	38.2	79.1111	55	88.25	75	99	100	79	76	61	79	97	67	50.8	50.7	50.8	38.5	56.6	58.8	56.6	57.7	53.4	52.2	55.1	50.7	50.5	52.3	203.583	216	215	217	214	217	212
21		L	35	36	33.9	13.1	40.5	37.2	42.9	46.2	35.5	35.4	33	35.4	38.5	34.8	72.3333	42	78.25	70	84	82	77	74	67	74	84	71	41.4	41.5	41.2	28.9	49	52.2	48.9	49.2	45.6	42.1	44.5	40.4	44.3	39.1	207.167	221	219.5	219	219	226	214
22	64	P	46.6	47.1	46.1	15.9	51	52.6	52.4	52.3	46.7	50.3	47.7	44.6	55.9	53	88.7778	45	99.25	90	106	99	102	89.25	73	91	109	84	35.9	37.8	34.2	29.1	47	45.5	50.9	45.9	45.6	37.4	45.8	30	36	37.6	198.75	207	210	210	207	214	209
23		L	49.1	49.1	49.1	16.2	50	50.3	48.7	49.1	52	49.7	46.6	49.8	53.8	48.4	90.6667	46	100.5	93	102	99	108	92	75	86	112	95	38.1	38.2	38.1	27.7	46.1	51.1	41.8	50	41.7	38.2	42.1	36.4	37.8	36.6	197.667	206	209.75	209	206	216	208
24	79	P	47.7	47.3	48	14.5	51.9	49.9	52.8	52.6	52.3	47.6	42.4	46.4	53.3	48.1	86.7778	47	98	93	101	97	101	85.5	78	85	99	80	51.8	51.8	51.9	31.5	58.2	57.9	58.9	60.1	56.1	52.5	52.7	50.5	53.4	53.3	206.917	221	222.75	223	219	229	220
25		L	49.1	49.9	48.2	13.2	51.8	49	54.1	50.9	53.2	49.5	45.5	49.1	54.6	48.7	86.5556	45	98.25	89	102	101	101	85.25	79	86	101	75	49.1	49.5	48.8	33.4	52.8	52.8	51.9	55.3	51.2	50.9	51.6	51.3	49.8	50.9	210.25	227	225.5	228	223	231	220
26	80	P	35.9	34.5	37.2	17.1	38.5	33.8	43.6	38.1	38.3	35.9	31.1	34.4	40.4	37.8	74.4444	45	79.5	76	82	79	81	76.75	72	74	83	78	39.3	39.2	39.4	29.2	49.2	48.9	49.8	49	49.1	39.4	40.6	38	41.5	37.4	194.25	206	202	201	202	204	201
27		L	36.6	36.4	36.8	17.4	40.5	41.3	39.7	40.8	40.2	35.8	34.3	33.9	40.3	34.8	85.4444	51	91	87	94	90	93	88.5	82	92	95	85	36.9	35.3	38.6	32	47.3	45.9	47.6	51.2	44.6	37.1	42	29.5	39.3	37.6	203	213	211.75	211	214	214	208
28	66	P	36.8	37.8	35.8	23.1	44.8	37	51.2	49.8	41.2	35.2	31.1	32.6	45.3	31.9	68.5556	54	79	58	86	99	73	61.75	50	54	90	53	53.5	53.7	53.3	42	57.2	56.2	59	57	56.8	55.2	57	52.4	57	54.5	207.583	220	216.25	219	212	217	217
29		L	34.8	35.5	34	26.6	41.6	37.6	44.8	48.5	35.3	33	29	32.2	41.2	29.2	64.2222	49	71.75	58	80	87	62	60.5	51	56	82	53	48.6	47.7	49.6	45.6	53.5	55.3	50.9	55.5	52.3	50.1	52.3	45.3	53.3	49.4	202.417	216	215	216	211	216	217
30	74	P	37.3	39.6	35.2	18.3	45	44.1	50.1	42.5	43.1	38.3	35.4	40.6	44.7	33.5	72.7778	48	79.75	74	95	81	69	72	60	74	91	63	50.8	51.1	50.5	37.6	55.3	55.2	56.8	55.3	53.9	53.2	54.2	54.2	54.7	49.8	213	230	220	216	216	227	221
31		L	41.1	41.7	40.5	28.2	48	46.5	50.6	47.5	47.6	40.2	36	39.2	47.5	38.2	84.6667	60	95.75	87	99	100	97	79.75	68	74	101	76	46.1	47.5	44.9	43.4	53.2	52.6	53.2	58.2	48.5	47.3	50	49.8	44.9	44.5	205.917	222	211.75	208	210	219	210
32	75	P	32.4	32.7	32.1	20.2	36.3	33.1	39.5	40.3	32.4	32.2	29.1	31.3	36.6	31.7	60.4444	42	65	53	68	75	64	60.5	52	55	80	55	43.7	43.6	43.8	35.2	49.2	48.6	51.6	52.3	44.4	44.6	44.1	42.3	48	44.1	215	229	225.75	224	221	233	225
33		L	43.8	44	43.7	29.6	48.6	44.8	51.9	49.8	47.9	43.6	40	44.8	48.8	40.8	82.8889	59	91.75	88	94	94	91	80	79	78	91	72	53.5	54.8	52.1	52.7	56.5	52.3	60.5	58.1	55.2	54.5	55.5	56.1	59	47.4	212.667	230	219.25	220	215	225	217
34	66	P	46.1	48.2	43.9	18.5	53.1	52.9	55.5	53.2	50.9	47.1	42.1	47.3	53.8	45.4	82.6667	50	93.25	87	100	102	84	80.25	71	77	102	71	49.1	49.8	48.3	34.9	56.2	56.8	54.1	58.9	55.1	52	54.3	51.4	54.1	48.2	204.583	208	219.25	220	222	220	215
35		L	46.5	48.1	44.8	22	51.4	50	53	50.6	51.8	47	43.5	49	51.3	43.9	94.3333	57	105.75	94	111	112	106	92.25	76	92	120	81	54.2	55	53.4	38.6	59.2	59.6	58.2	58.9	60.2	56.1	56.9	56.1	57.1	54.4	206.417	211	220	218	222	221	219
36	77	P	41.6	40.9	42.3	12.2	43.9	46.2	44.7	39.8	44.7	42.1	40.9	40.8	44.2	42.5	68.5556	32	69.5	70	68	63	77	76.75	73	69	82	83	48.4	48.4	48.4	25.7	53.8	56.2	53.6	51.1	54.4	49.6	54.4	47.4	49.4	47.1	193.417	209	202.25	206	199	205	199
37	70	P	46.4	45.9	46.9	10.3	51	51.2	51.5	50.7	50.6	47.7	44.7	45.4	51.8	48.9	93.8889	47	103	94	104	105	109	96.5	85	92	111	98	49.9	49	50.9	25.1	55.1	54.5	54.4	56.7	55	52.3	57.5	47.6	49.3	54.5	190.167	189	203.25	202	202	207	202
38		L	46.4	45.4	47.3	9	50.6	54.7	46.9	50.9	49.7	46.6	45.1	43.4	51.2	46.9	94.5556	47	104.75	97	107	105	110	96.25	83	90	114	98	41.4	40.9	41.9	20.5	50.4	52.3	47	52.9	49.3	42	49.4	40.2	38.6	40	191	190	205.25	206	205	207	203
39	65	L	47.3	48.1	46.4	25.6	51	48.8	52.7	51.7	50.8	46.8	40	48.9	52.4	45.8	95.6667	68	106.5	101	109	108	108	91.75	82	91	107	87	45.4	45.9	44.9	43.8	50.6	51.4	51.1	50.7	49	46.2	45.8	46.5	48	44.7	212.667	228	220.25	220	222	224	215
40	61	P	39.9	40.3	39.6	9.8	40.5	39.6	41.6	37.4	43.5	40.6	40.1	41.2	41.6	39.4	69.5556	36	74.25	72	79	69	77	73.25	70	74	79	70	47.8	49.2	46.3	28	52	53.5	50.2	51.4	52.7	49.2	52.3	50.4	47.7	46.2	222.667	227	240.5	239	240	245	238
41		L	49.2	49	49.5	17.1	53.3	53.1	52.5	51	56.7	49.1	45.7	48.9	53.4	48.2	90	56	100.5	95	102	100	105	88	80	83	99	90	54.2	54.8	53.5	37.2	57.2	59.1	56	57.1	56.5	56	57.1	56.1	56.8	54	224.167	232	238.75	236	241	245	233
42	76	P	41.6	41.5	41.8	22.5	43	38.7	46.9	43.1	43.5	42.4	36.7	40.4	49	43.5	94.4444	59	105	100	105	106	109	92.75	79	87	107	98	42.9	43.9	41.9	36.5	48.4	44.6	50	51.5	47.8	44.8	44.3	44.1	47.5	43.3	207.333	226	219.5	222	219	220	217
43	69	L	42.9	43.8	41.9	14.1	48	48.7	48.3	43.1	51.9	43.9	40.9	46	48.5	40	95.8889	46	104.75	95	110	108	106	99.5	81	103	127	87	46.1	46.6	45.5	29.1	52.2	54.1	50.2	52.2	52.2	45.9	53	46.1	38.4	45.9	214.75	222	230.25	229	228	235	229
44	59	P	48	47.8	48.2	12.2	50.5	46.2	37.8	50.6	57.5	49.3	42.6	50.6	55.5	48.7	87.1111	48	101	95	104	102	103	83	70	85	100	77	51.8	50.8	52.8	28	55.3	59.9	42.9	57.6	60.9	54.3	52	53.2	56.8	55.1	207.583	223	213.5	210	213	221	210
45		L	47.7	48.8	46.5	22	50.9	49.8	53.6	51.2	48.9	48	43.3	49.7	52.9	45.9	88.8889	49	102.5	95	108	104	103	85.25	71	89	104	77	58	59	56.9	41.1	60.2	60.7	59.7	61.8	58.7	59.8	59.3	61.7	59.4	58.6	208.333	224	214.75	212	214	222	211
46	83	L	41.7	41.8	41.5	20.7	47.4	48.2	47	46.9	47.6	41.4	38.5	41.6	44.5	41	73.5556	49	81	78	82	81	83	72.25	66	73	82	68	48	48.9	47.1	39.2	55.7	59.5	55.3	53.8	54.3	48.4	49.8	49.7	48.7	45.5	192.083	204	201.75	200	203	205	199
47	60	L	33.4	34.2	32.5	23.6	37.7	31.5	41.5	44.9	33	32.9	31	30.2	38.8	31.6	65.3333	50	71.5	59	80	84	63	63	56	60	79	57	44.7	44.5	45	41.5	49.3	49.6	47.1	48.5	52.1	46.1	48.2	44	47.3	44.7	204.667	219	213.75	212	212	215	216
48	65	P	39.6	40.9	38.2	20.8	44.4	47.3	44.5	41.6	44.1	39.8	35.8	41.1	46.1	36.2	89.8889	60	100.5	97	106	100	99	86.75	74	92	99	82	37.9	39.8	35.9	38.5	48.8	54.6	47.2	50.4	45.8	37	43.7	40.9	31.7	31.7	199.25	214	208.25	208	210	212	203
49	84	P	36.6	33.9	39.3	25	41.4	42.2	38.6	39.7	45.3	35.9	34.9	30.9	39.8	38	67.1111	43	71	68	62	71	83	69.25	62	61	81	73	49.6	47.1	52.1	40.2	53.4	52.3	54	52.2	55.2	50.1	54.3	41.9	52.4	51.9	226.583	241	239.75	235	240	247	237
50	79	P	47.2	46.5	47.9	11.1	48.6	48	51.5	47.3	47.7	48.8	45.8	50.2	55.1	43.8	90	39	97.75	92	99	98	102	95	81	94	113	92	47.9	48.7	47	33	55.6	55.4	54.6	58.4	54.1	48	51.1	55.1	44.1	41.2	205.5	206	220	220	222	220	218
51	82	L	43.3	42.1	44.5	20	50.9	51.2	47.8	51.4	53.4	43.5	40.9	42.8	48.3	42.2	88.8889	60	101.25	93	93	107	112	83.75	70	78	101	86	49.5	50.7	48.2	38.1	54.9	54.3	54	55.2	56.3	50.8	52.7	51.6	50.6	48.3	224.167	249	230.75	232	234	233	224
52	64	P	50.1	50.3	49.9	18.4	54	51.7	55.4	52.8	56.1	51.2	47.3	50.5	56.4	51	87.8889	47	94.75	90	99	94	96	91.25	80	95	100	90	53.6	52.3	55	32.6	58.9	56.8	59.7	59.9	59.2	56.3	58	51.8	57.8	57.9	205.417	223	216	214	214	222	214
53	58	P	44.9	46.3	43.5	13.5	50.1	49.5	52.7	49.6	48.3	46	42.9	46.8	49.5	45	88.3333	48	99	90	102	101	103	87.75	73	87	106	85	41.6	43.2	40	28.7	52	52.9	51.2	54.5	49.2	42.4	49.2	43.7	36.7	40	197.917	206	210	209	211	215	205
54		L	47.5	47.9	47.1	17	52.1	53.1	52.1	50.3	53	48.1	45.7	47.6	53.4	45.6	89.7778	50	101	93	105	104	102	88.5	74	84	108	88	54.3	57	51.6	36	61.2	63	59.6	61.2	60.9	55.5	58.1	57.9	55.5	50.4	196.917	204	209	207	211	214	204
55	73	L	44.4	44.4	44.4	15.3	47	42.7	44.9	48.7	51.6	43.9	43.4	43.3	46.4	42.4	67.2222	36	70.5	68	61	70	83	71.75	65	64	83	75	48.5	49.3	47.8	35.9	52.8	48.5	55	53.8	53.9	49.2	52.6	46.1	49.7	48.6	203.083	214	214.25	212	216	218	211
56	73	L	35	38.4	32.4	21.3	40.6	43.8	44.6	42.5	31.6	34.7	29	39.1	40.9	30.2	73.5556	49	82.75	71	106	96	58	70.5	55	80	90	57	43	45.5	41.1	39.1	47.4	51.6	48	50.4	39.7	42.9	45	43.7	45.7	37.4	202.917	214	211.25	206	209	216	214
57	79	P	36.7	37.6	35.7	28.4	42.8	48	45.3	38.2	39.5	37.1	32	35	48.1	33.7	87.3333	66	102.75	87	109	110	105	77.25	59	71	111	68	41	41.6	40.5	43.6	46.6	52.9	44.1	48.6	40.9	42.4	41.3	42.2	44.5	41.5	206.083	230	206.75	206	202	214	205
58		L	39.4	40.7	37.9	26.1	43.4	37.5	48.6	45.8	41.6	40.7	34.6	42.2	48.8	36.8	75.4444	53	85.25	71	94	93	83	71.25	60	73	90	62	40	40.4	39.5	39.6	47	45.2	51.8	47.8	43.5	41.3	37	44.8	43.6	39.5	202.917	223	209	207	211	215	203
59	59	P	43.3	45.6	41	19.6	52.7	53.9	52.7	53	51.1	42.2	41.2	44.9	54.1	28.7	82.3333	52	94.75	89	97	100	93	77.5	76	75	96	63	54.3	60.2	48.3	39.8	62.7	64.5	65.3	61.2	59.9	54.7	62.8	63.4	58.5	34.2	216.833	224	228.75	232	230	229	224
60		L	51.2	51.6	50.5	22.6	51.8	47.4	55.6	50.2	54.2	52.9	46.9	53.9	58.5	51.2	101.444	61	116	110	122	117	115	97	87	95	116	90	53.1	53.3	52.9	39.9	55.7	51.9	56.4	57	57.4	55.9	57.5	56.5	54	55.3	206.083	212	217.5	219	216	221	214
61	73	P	46.1	45.6	46.5	16.1	45.4	45.5	43.5	46.2	46.3	48	43.2	49.7	52.5	46.7	76.2222	59	80.5	77	78	91	76	76.25	75	75	85	70	53.8	53.6	54	32.4	56	57.6	53.6	56.7	56	56.7	58.6	56.9	58.7	52.8	209.583	220	218.25	217	218	220	218
62		L	44.3	44.8	43.8	27.8	46.7	50	46.7	43.9	46.4	43.8	41.3	44	48.3	41.5	81.7778	65	88.75	82	88	97	88	79	73	79	92	72	48.4	49.2	47.6	48.9	54	58.9	54.5	50.8	51.9	48.1	52.6	48.7	48.2	42.8	208.583	222	216	216	218	219	211
63	80	P	40.5	39.8	41.1	14.4	37.8	44.7	34.1	39.4	32.9	41.7	35.5	43.3	44.5	43.4	91.2222	53	98.75	94	100	97	104	93.25	82	90	105	96	39.9	39.1	40.8	27.2	45.1	50.9	40.8	48.5	40	40.4	41.7	40.2	37.4	42.4	194.583	198	205.75	205	207	206	205
64	73	P	44.7	42.5	46.7	31.3	47.3	47.5	45.3	48.4	48.2	45.8	41.6	41.2	52.3	48.2	92.5556	64	101.5	93	86	107	120	90.75	82	72	105	104	43.4	43.3	43.5	44.8	50.5	52.8	47.3	53.7	48.1	44.8	50.2	42.5	43.7	42.7	202.667	221	205	207	203	210	200
65	82	P	48.4	49	47.7	30.8	52.5	52.2	53.5	52.8	51.7	49	47.3	48.9	51.9	47.9	102.889	72	114.25	106	118	120	113	99.25	89	98	117	93	51.4	53.1	49.7	47.5	54.2	55.1	54.6	55.1	52.1	53.8	56.9	55.5	50.4	52.3	205.75	223	212.5	212	212	222	204
66	81	P	40.8	39.4	42.1	14	45.4	46.3	48.8	36.6	49.9	40.4	34.9	36.7	47.4	42.6	70.7778	43	79.75	73	79	81	86	68.75	59	63	82	71	48.5	49.5	47.6	30.4	52.4	52.9	53.9	46.6	56.2	48.2	48.4	49.3	48.6	46.6	217.083	224	231.25	227	232	237	229
67		L	45.8	44.7	46.8	15.9	52.7	53.2	51.3	52.4	53.8	45.3	40.7	43.2	50.9	46.2	68.6667	42	75.5	75	72	74	81	68.5	62	63	77	72	54.3	53.7	54.7	34.1	60.1	62.4	59.1	59.6	59.5	55.2	55.8	52.8	57.2	55.2	219.917	234	231.75	224	235	238	230
68	72	P	46.7	46.6	46.8	14.1	52.4	53	52.7	51.7	52.1	46.9	43.1	44.2	54.4	46.1	88.7778	45	97.5	93	104	95	98	91	82	90	104	88	46.8	43.8	49.8	30.2	55.3	56.6	50.5	57.9	56	47.8	51.4	40.9	48.5	50.3	209.667	219	221	221	218	224	221
69		L	47.1	47.7	46.6	14.4	51.1	53.4	52.6	47.5	50.9	47.2	44.6	48.4	49.8	46	93.6667	47	103	97	112	103	100	96	85	98	112	89	40.5	40.6	40.5	30.7	51.4	53.8	49.1	50.2	52.5	40.2	44.8	40.5	37.2	38.3	208.917	219	220.75	220	222	225	216
70	67	P	52.9	52.2	53.7	24.4	55.4	57.5	57.2	52	54.9	53.1	49.3	52.5	56.6	53.9	95.3333	56	109	104	113	108	111	91.5	80	88	108	90	56.2	55.1	57.4	45.2	58	58.6	57.5	57.4	58.5	57.6	61.7	56	52.8	59.7	207.917	222	217.25	216	218	221	214
71		L	47.4	47.8	47.1	17.9	53.5	55	54.4	51.8	52.8	56.4	41.8	47	51.5	45.4	96.5556	53	111.5	105	114	111	116	92.5	80	88	109	93	44	44.6	43.5	32.3	53	55.7	52.6	54.8	49	44.6	48.4	45.4	41.6	43.1	207	217	218.25	219	218	223	213
M=18	72.0652		42.4085	42.6451	42.1423	18.4141	46.6972	45.8817	47.5704	46.7	46.4859	42.7437	39.262	42.1634	47.6887	41.2901	81.2754	49.7042	89.8556	83.0423	92.3521	92.9718	91.0563	80.588	70.8732	78.3662	95.9437	77.169	47.5451	47.8845	47.2141	34.7324	53.4915	54.4296	52.9887	54.3239	52.231	48.7282	51.0338	48.0099	49.0127	46.8225	207.354	219.746	217.785	217.169	217.028	221.761	215.183
F=28			5.3559	5.36579	5.56195	5.73957	5.52775	6.72461	5.92716	5.38442	6.84638	5.94092	5.43471	6.30966	5.84433	6.64218	12.0421	9.24182	14.7831	15.3748	16.0375	15.0987	17.0862	11.6094	10.6301	12.8166	13.4546	13.9345	5.19356	5.4233	5.27044	7.60118	4.10692	4.37439	5.05497	4.00601	5.27532	5.68897	5.63197	6.73042	6.48078	6.51758	7.96806	12.5695	8.66132	8.70958	9.11509	9.21872	9.07006
	46																0.776818		0.741513
																			0.19629																								0.368388		0.322088
[truncated: 31 more columns]

## Sheet: AD
Parametr/patients	Wiek	Oko	SVP whole	Superior-Hemi	Inferior-Hemi	SVP fovea	SVP Parafovea	SVP Tempo	SVP superior	SVP nasal	SVP inferior	SVP Perifovea	SVP Temp	SVP superior	SVP nasal	SVP inferior	Thickness Inner whole	Inner fovea	Inner Parafovea	Inner Temp	Inner superior	Inner nasal	Inner inferior	Inner Perifovea	Inner Temp	Inner superior	Inner nasal	Inner inferior	DVP whole	Superior-Hemi	Inferior-Hemi	DVP fovea	DVP Parafovea	DVP Temp	DVP superior	DVP nasal	DVP inferior	DVP Perifovea	DVP Temp	DVP superior	DVP nasal	DVP inferior	Thickness Outer whole	Outer fovea	Outer Parafovea	Outer Temp	Outer superior	Outer nasal	Outer inferior
1	81	OL	50.2	50.7	49.6	21	54.4	56.8	56.4	52.9	51.4	49.3	46	50.4	51	49.5	96.7778	55	105.75	101	107	107	108	98.25	86	95	114	98	48.7	48.4	48.9	33.7	55.7	56.8	56	54.8	55.4	49.4	54.7	50.2	41.9	50.9	205.111	215	216.5	213	218	220	215
2	79	OP	46.8	46.5	47.1	22.4	46	44.8	44.9	43.4	50.9	48.1	43.7	48	50.4	50.6	85.5556	56	91.75	85	92	93	97	86.75	76	81	97	93	48.8	50.1	47.6	45.1	50.6	53.8	45.9	49.2	53.5	49.6	52.5	53	41.8	50.9	200.556	225	211.75	214	213	213	207
3		OL	45	44.8	45.2	26.5	45.2	47	43.2	43.6	44.2	43.9	38.7	41.7	48.4	46.6	91	59	97.25	92	99	96	102	92.75	81	88	106	96	43	43.5	42.6	46.7	48	51.3	48.1	47.6	45.2	40.9	43.2	37	40.6	42.7	200.778	228	212.25	213	212	215	209
4	81	OP	47.6	47.5	47.8	21.2	49.1	48.5	49.9	50.2	47.6	47.9	43.5	48.3	51.4	48.3	88.5556	53	94.25	89	96	97	95	91.75	82	91	101	93	49.6	50.2	49	36.5	54.9	57.2	53.7	54.4	54.3	51.5	53.4	50.9	51.7	50.1	180.667	203	193.25	195	193	197	188
5		OL	46.9	47	46.9	23.8	48.7	48.7	48.2	48.1	50.1	46.3	41.9	47.3	49.6	46.4	87.8889	54	93.5	90	96	94	94	90.75	79	97	98	89	50	51	48.9	37.9	54.6	57.1	54.3	52.4	55.6	51.7	54.4	52.6	51	48.7	182.222	204	194	194	196	198	188
6	71	OP	49	49	49.1	12.3	54.6	54.6	58.5	52.1	53.3	48.6	42.6	47.6	54	50.1	85.8889	43	92.25	87	92	94	96	90.25	80	87	103	91	37	37	37	25	48.3	50.5	49.4	49.8	43.4	36.3	38.8	34.2	39	33.1	184.667	183	195.5	195	194	199	194
7		OL	47.8	48.2	47.4	20.2	54.7	53.6	55.1	53.3	56.9	46.9	44	47.6	49.6	46.3	86.2222	46	94.25	85	98	97	97	88.25	76	90	103	84	37	37.4	36.7	25.4	45	51.6	40	46.3	42	36.8	43	35.6	34.4	34.5	182.556	181	193.5	190	193	199	192
8	69	OP	48.5	48	49.1	19.2	49.9	51.6	43.9	51.2	53	49.9	48.2	47.9	53.4	50.1	101.556	61	111.75	104	115	112	116	101.5	86	99	121	100	47.4	47.4	47.4	34.8	53.1	56.5	45	57.2	53.5	49	56.5	46.9	44.7	48	202.444	214	219.25	217	216	226	218
9		OL	47.7	46.4	49.1	21	48.7	51.2	45.7	44.9	52.9	48.6	46.1	44.6	54.4	49.2	102.556	59	113.25	105	116	114	118	102.75	86	101	124	100	41.9	39.5	44.3	32.6	48.8	53.6	44.1	45.5	52.1	43	52.1	35.6	36.3	48.2	204	215	219.75	219	215	227	218
10	71	OP	50.4	50.4	50.3	31.4	54.1	55.8	53.8	53.2	53.7	50	49.4	51.3	51.4	47.9	108.111	71	117	111	121	117	119	108.5	96	108	124	106	49.4	50.1	48.8	46.4	54.2	57.4	53.1	52.2	54.2	50.2	55.7	52	43.7	49.5	194.889	223	205.5	203	206	209	204
11		OL	47.5	46.8	48.3	28.8	49.7	49	48.4	49.5	51.9	47.2	43.7	45.4	52.3	47.4	98	66	105.75	100	107	109	107	98.25	84	98	115	96	48.6	47.5	49.8	47.6	51.7	53.1	49.2	53.3	51.1	50.4	52.6	46.8	50.1	52	189.333	212	199.25	197	202	204	194
12	74	OP	48.9	48.5	49.3	21.3	51.4	50.8	51.5	51.2	52.1	49.1	44.9	48.4	52.4	50.5	102.222	58	110.25	101	115	112	113	105.25	85	110	123	103	51.1	50.2	52	39.5	56.7	58.1	57.2	57.7	53.7	51.8	58.2	48.6	48.4	51.9	192.667	212	207.5	207	209	211	203
13		OL	44.5	43.9	45.1	26.9	47.8	50.1	47.4	45.6	48	44.5	40.9	43.9	49.4	43.9	99.2222	58	108.75	99	112	112	112	100	80	103	120	97	47.6	47	48.2	40.7	54.9	55.4	56.1	56.7	51.2	47.4	51.8	43	51.3	43.6	194	221	205.75	202	209	209	203
14	76	OP	46.6	46.5	46.7	21.3	48.4	47.7	51.8	50.6	43.6	46.2	41.4	46.1	50.2	47.2	86.8889	54	92.75	91	96	89	95	89.25	76	89	97	95	40.7	39.6	41.8	32.4	47.9	49.4	46.4	50.6	45	39.9	43.8	32.8	42.3	40.4	197.889	193	214	213	216	215	212
15		OL	45.8	46.5	44.9	23.6	44.2	48.7	48.4	36	43.9	45.1	41.7	46.9	48.5	43.1	86.1111	58	93.5	92	95	91	96	85.75	75	88	97	83	43	44.2	41.6	36.8	49.8	52.8	51.1	47.3	47.9	42.2	46.8	43.3	41.3	37.2	202.889	222	216.5	216	213	219	218
16	81	Op	48.8	47.6	50.1	24.5	55.6	54.2	60.2	51	56.9	47.9	44.2	50.2	47.5	49.6	98.4444	58	111.5	101	116	115	114	95.5	80	99	113	90	46.7	44.7	48.8	38.1	54.8	58.5	53.7	56.3	50.8	45.6	54.8	49.1	29.3	49.2	195.222	219	211.5	210	211	219	206
17		OL	43.9	43.6	44.3	21.1	51.4	53.7	46.5	52.8	52.8	42.2	36.8	39.9	46.8	45.2	97.1111	57	108.75	101	111	111	112	95.5	82	95	112	93	45.1	43.9	46.3	39.5	57.6	58.9	57.4	58.4	55.5	43	50.7	36.8	39.5	45.2	196.444	216	212.75	210	211	221	209
18	74	OP	48.8	50.3	47.3	19.5	52.4	53.2	49.8	54	52.6	49.3	41.4	52.7	55.7	47.6	99.1111	55	125	94	122	146	138	84.25	76	11	138	112	48.1	49.1	47.1	35.9	55.6	60.6	53.2	54.7	53.8	46.9	48.5	48.7	46	44.5	214.111	248	228.5	223	230	231	230
19		OL	47.2	47.7	46.7	14.4	48.3	48.9	46	51.9	46.3	47.9	43.3	48.1	52.3	47.8	86.5556	59	81	95	11	108	110	99	83	103	115	95	38.1	38.2	37.9	24.8	50.4	50	51	53.9	46.5	36.8	43.1	32.2	34.7	37.3	200.889	245	214.25	220	212	214	211
20	79	OP	42.6	43.6	41.7	14.2	48.8	46.6	51	48.8	48.7	41.8	39.6	42.4	42.9	42.3	86.7778	49	97.75	93	101	94	103	85.25	79	84	95	83	45.3	46.7	44	23	53.4	51	53.4	54.8	54.4	45.9	50.8	46.1	42.3	44.3	188.556	189	204.75	207	204	206	202
21		OL	39.1	39	39.2	22.1	42.4	37.8	40.2	48.5	43.2	37.7	35.2	37.6	40.1	37.8	76.8889	48	85.5	77	73	95	97	75.5	73	62	88	79	38	36.8	39.1	39.1	45.4	45.5	39.7	51	45.4	36.7	40.6	32.7	35.3	38.4	192.444	202	207	209	210	206	203
22	77	OL	39.4	40.7	37.9	26.1	43.4	37.5	48.6	45.8	41.6	40.7	34.6	42.2	48.8	36.8	75.4444	53	85.25	71	94	93	83	71.25	60	73	90	62	40	40.4	39.5	39.6	47	45.2	51.8	47.8	43.5	41.3	37	44.8	43.6	39.5	196.222	223	209	207	211	215	203
23	79	OP	48.8	48.8	48.9	15.1	50.6	47.4	53.1	52.3	49.6	50.7	48.5	48.1	52.1	54.3	91.2222	46	99.25	91	103	99	104	94.5	83	91	110	94	41	43.1	39	28.8	49.6	48.1	48.6	53.3	48.5	40.3	44.5	41	41	34.6	196.556	212	211	211	210	214	209
24		Ol	47	47.4	46.5	9.2	46.2	48.2	46.5	45.7	44.7	46.1	44.3	45.7	50.2	43.8	90.8889	46	98.75	92	103	98	102	94.25	85	95	108	89	38.7	39	38.4	24.1	49.6	52.6	49.1	50.4	46.3	40	46.7	38.4	40.4	35.5	193.111	211	206.25	206	206	211	202
25	66	OP	55.5	56.1	54.9	16.5	59.2	59.9	61.8	57.1	57.9	55.1	51.2	57.1	57.3	54.7	98.5556	47	110	105	116	107	112	100	88	107	115	90	53.5	52.8	54.2	29.7	57.5	58.1	57.4	59.6	54.8	54.9	56.9	52.8	51.8	58	200.667	204	216.25	212	217	223	213
26	77	OP	46.4	48.8	44.2	24.4	47.6	51.1	51.4	43.8	43.8	48.5	41.8	51.6	56	44.8	102.778	70	112	102	113	116	117	101.75	86	100	121	100	39.1	39.9	38.3	34.2	48.1	51.4	46.6	51.9	42.6	38.3	42.3	40.2	40	30.7	196.444	221	207.5	207	208	212	203
27	75	OP	42.3	42.9	41.8	15.5	46.5	49	46.5	48.3	42.3	42.3	36.5	41.5	47.7	43.7	97.6667	51	107	101	112	105	110	100	89	102	114	95	43.4	44.7	42.1	24.8	50	52.2	49.3	53.1	45.5	44	46.5	40.9	44.6	43.8	196.333	207	210.25	209	209	216	207
28		OL	46.2	45.8	46.5	20.1	46	50.6	45.7	41.2	46.7	45.7	42.6	47.6	45.4	47.1	96.8889	52	106	100	107	105	112	99	91	96	110	99	48	48.6	47.5	35.3	53.3	55	52.9	54.7	50.5	48.7	54.2	48.1	45.8	47	200.333	213	215	216	211	222	211
29	65	OP	52.4	52.1	52.7	18.2	55.4	54.7	54.9	54.7	57.3	52.1	50.1	51.9	54.7	51.5	98.1111	54	108.75	102	111	109	113	98.5	87	102	110	95	53.1	21.2	54.9	36.3	56.7	58.7	58	55.9	54.4	54.6	57.8	50.2	52.5	58.1	202.889	211	216.25	214	219	218	214
30	83	OP	43	43.6	42.4	24.6	49.2	50.3	51	50.7	44.9	43.3	41.4	43.4	46.7	41.9	88	58	98	91	100	101	100	85.5	75	88	101	78	47.1	47.9	46.4	43.9	53.2	576	53.7	56	45.3	48.9	52.4	49.5	45.1	48.5	188.444	212	199.75	198	198	206	197
31		OL	44.8	46.7	42.8	23.3	47.8	42.8	55.4	50.5	42.6	44.3	37.4	46.1	53	40.7	90.3333	59	102.25	96	104	104	105	86.25	73	90	104	78	49	52.2	45.9	45.7	53.6	52.6	56.2	55.7	50	48.8	39.3	52.8	58.3	44.8	190.222	217	201	199	200	205	200
32	64	OP	47.3	48.1	46.4	14.4	43.4	47	42	42.9	41.7	48.7	42.1	50.8	53.3	48.5	96.8889	49	108	103	109	107	113	97.75	87	97	112	95	45.6	46.9	44.2	30.2	49.3	51.2	46.9	52.7	46.4	44.4	48.5	45.6	42	41.6	201.778	212	218	221	218	220	213
33		OL	49.9	49.2	50.6	14.4	53.5	52.6	52.3	52.9	56.2	49.9	46	49.4	53.6	50.5	97.3333	47	108	102	111	107	112	99.25	87	98	114	98	47.7	47.9	47.6	30.7	54.5	54.3	54.7	57	52	48.7	52.8	47.1	46.9	47.9	201.889	211	217.5	220	218	221	211
34	64	OP	44.3	43.9	44.7	14.2	44.9	41.5	49.4	44	44.9	44.7	37	45.3	51	45.7	101.556	52	111.75	106	116	110	115	103.75	90	102	118	105	40.8	40.7	40.9	33.9	50.7	52.7	47.9	53.2	49.1	39.2	43	37.9	38.2	37.6	200.556	204	213.5	213	213	215	213
35		OL	50.6	50.6	50.7	17.8	53.4	51	54.5	53.1	55	51	45.8	50.2	55.4	52.6	100.889	52	111	106	114	110	114	103	90	101	117	104	51.3	53	49.7	37.3	55.2	55.3	55	55.1	55.4	52.7	55.5	54.3	50.1	50.9	200.556	204	213.25	213	215	216	209
36	67	OP	50.3	50.9	49.7	12.8	55.6	55.1	56.3	54.6	56.4	50.5	47.6	51.7	52.4	50.4	97.6667	45	109.5	102	112	112	112	99	85	99	118	94	49.8	50.1	49.4	31.4	54.5	56.8	53.3	53.9	53.8	51.7	55.6	53.9	46.1	51.3	198.889	209	215	214	215	219	212
37	69	OP	50.1	50.3	49.8	28.4	51.8	52.1	51.1	53.6	50.5	49.9	45.4	51	53.7	49.5	102.889	60	111.25	106	114	113	112	105.25	91	107	119	104	46.3	45.5	47.3	41.5	50.7	52.8	48.8	53.3	48.1	48.2	50.4	44.8	50.3	47.3	200.778	223	211.75	210	213	216	208
38	72	OL	43.5	41.4	45.3	32.6	46.4	50.2	43.7	45.3	46.3	43.2	44.5	28.4	45.2	44.3	78.3333	59	84	83	77	82	94	77.5	69	71	84	86	47.2	47.6	47	42.6	52.2	56.4	51.9	52	48.7	48.2	50.5	44.3	48.6	49.2	192.889	215	204	199	205	210	202
39	69	OP	46.6	46.5	46.7	21.2	46.3	46	44.3	45.9	49	47.1	42.8	48.1	48.9	48.6	96.1111	57	104.25	96	105	106	110	97.75	80	97	117	97	43.3	42.1	44.6	35.7	52	53.9	48.8	56.8	48.3	42.4	47.8	39.6	38.4	43.7	187	202	196	194	198	199	193
40		OL	48.5	49.9	47.1	28.9	47.2	41.1	51.3	49.9	46.6	48.5	45	50	53.4	45.5	97.5556	56	103.75	96	104	107	108	101.75	80	99	123	105	42.7	43.8	41.6	42.2	49.6	46	51.8	55.3	45.1	42.7	47.6	44	39.2	40.2	189.556	205	200	197	201	204	198
41	82	OP	47.5	47.9	47	7.6	53.2	52.5	54.5	50.8	55.1	48.1	44.2	48.5	53.2	46.7	82.7778	33	90	83	95	92	90	88	77	88	107	80	51.3	51.9	50.8	21.3	57.4	58.5	58.7	54.6	57.7	53.7	55.1	54.3	52.8	52.7	184.778	186	195	196	196	194	194
42		OL	41.8	42.6	40.8	2.8	43.3	46.8	44.1	40	42.6	42	39.6	44.2	44.5	39.1	78.7778	32	85.25	80	88	86	87	84	73	88	101	74	39	38.6	39.6	17.6	50.4	51.3	50.6	51	48.8	38.7	42.5	37.5	38.7	35.8	175	180	183.5	186	191	184	173
43	82	OP	45.2	46.2	44.2	13.9	49.6	48.1	54.1	48.6	47.7	46.2	41.7	46.5	51.1	45.5	102	52	113.25	106	116	115	116	103.25	91	102	121	99	43.6	43.9	43.3	28.3	51.4	54.6	53	52.9	45.3	43.6	49.6	40	43	42	201.444	224	217.25	220	214	221	214
44	83	OP	43.1	44.9	41.6	17.3	44.7	41.9	52	39.4	45.4	44.6	41.8	47.5	47.1	42.2	94.5556	48	104.5	100	110	101	107	96.25	87	99	108	91	43.6	44.6	42.7	23.2	49.9	50.5	52	49.6	47.4	45.4	48.7	46.4	42.1	44.4	205.222	218	219.25	218	216	223	220
45	76	OL	47.3	46.5	48	16.7	52.9	54.2	53.5	48.3	55.9	47.4	41.5	47.5	51.2	49.3	92.7778	49	102.25	95	105	105	104	94.25	83	96	108	90	37.9	38.8	37.1	34.3	42	42.8	40.5	45.3	39.2	38.9	43.7	37.9	36.9	37.2	194.556	209	212	206	214	220	208
46	68	OP	49.3	49.5	49	10.6	50.4	48.2	54	47.6	51.8	50.6	45.6	49.6	55.2	52.2	91.4444	40	98.75	90	100	99	106	97	80	94	118	96	40.7	41.4	40.2	25.5	51.5	51.6	51.1	53	50.2	40.9	45.7	36	41.9	39.8	192.333	198	208	208	205	213	206
47	76	OP	43.4	44.4	42.4	24.2	43.9	45.6	45.2	42.3	42.7	42.5	41.4	44.5	44.2	39.8	97.5556	66	108.5	104	109	108	113	94.5	84	98	108	88	39.3	39.2	39.5	31.6	45.6	46.8	48.4	46.2	40.9	39.2	42.1	40.3	36.8	37.5	199.111	225	209.5	209	208	215	206
48		OL	45.8	46.1	45.5	23	47.8	51.9	44.6	47	47.9	45.9	40.9	45.6	50.9	46.1	101	61	112.5	107	117	115	111	99.5	88	102	112	96	47.9	47.4	48.3	37.6	51.1	55.3	48.1	51.6	49.4	49.4	52.6	46.5	50.3	48.4	202.778	230	213.5	212	213	219	210
49	75	OL	47.8	46.7	49	15.3	52	52.8	49.9	50.7	54.4	47	47.1	44.6	49.1	47.3	88.2222	48	95.75	89	99	100	95	90.75	76	92	106	89	50.9	51.1	50.7	32.6	57.1	59.8	55.1	56.5	57.1	51.5	54.5	49.4	48.7	53.3	198.778	219	212	209	212	217	210
M=9	74.3548		46.7694	46.9592	46.5776	19.7102	49.3469	49.4571	50.051	48.5673	49.2959	46.8367	42.9714	46.8347	50.551	46.7449	93.4626	53.449	102.469	95.8776	103.163	104.388	106.449	94.4592	81.9592	92.9184	110.163	92.7959	45.0388	44.6286	44.8673	34.3143	51.7367	64.0735	50.9837	52.9082	49.5673	45.3939	49.1796	44.2163	43.6673	44.5286	195.744	211.735	208.862	207.98	208.918	212.776	205.776
F=22	5.86707		3.15239	3.12163	3.4189	6.21545	3.97425	4.67324	4.87853	4.56852	4.94457	3.31359	3.73486	4.47761	3.66038	4.02456	7.67546	7.91639	9.78248	8.68579	17.0237	10.5826	9.91014	8.03919	6.66446	15.1518	10.5679	9.23305	4.6589	5.81689	4.77408	7.33505	3.62966	74.767	4.57335	3.5054	4.61471	5.35823	5.60108	6.49344	5.93044	6.5561	7.52298	14.065	8.79898	8.90339	8.15178	9.39252	9.78363
	31
																	0.502515																										0.22992		0.109898
																																											0.173256		0.0753905
																																											0.0159862
[truncated: 31 more columns]

## Sheet: Arkusz1
Outer whole	Outer fovea	Outer Parafovea	Outer Temp	Outer superior	Outer nasal	Outer inferior	Outer Perifovea	Outer Temp	Outer superior	Outer nasal	Outer inferior		DVP whole	DVP fovea	DVP Parafovea	DVP Temp	DVP superior	DVP nasal	DVP inferior	DVP Perifovea	DVP Temp	DVP superior	DVP nasal	DVP inferior
205.778	220	221.25	219	220	227	219	186.75	188	190	189	180		47.3	35.8	52.1	50.6	53.7	51.5	52.8	49.2	53	49.8	43	50.6
210.778	257	224	226	222	228	220	186	188	188	186	182		46.9	40.3	52	51.1	55.1	51.5	50.1	47.8	50.4	47.6	43.9	49.2
201.222	207	213.5	208	216	216	214	187.5	190	194	184	182		63.7	40.8	61.5	61	63	62.1	60.1	65.4	64.1	65.7	64.7	66.9
203.667	210	217.25	216	218	219	216	188.5	191	193	186	184		56.9	41.3	58.7	57.1	59.1	59.4	59.3	59.1	58.5	59	58.9	60
207.778	216	219.75	221	221	224	213	193.75	198	196	197	184		53.8	37.8	54.3	54.7	53.6	53.8	55.2	56.6	55.1	56.4	57.8	57.4
207.333	213	220	221	221	223	215	193.25	199	197	194	183		41.8	36.2	48.9	52.7	45.5	46.7	50.8	43.2	47.6	43.7	42.3	39.1
202.111	213	216.25	215	216	220	214	185.25	186	188	192	175		50.7	37.1	54.4	53.5	54.6	54	55.5	51.5	57.3	42.1	50.7	55.6
201.667	211	215.75	216	214	220	213	185.25	186	188	191	176		50.5	30.4	54.1	54.7	54.8	52.7	54.2	51.8	55.2	53.8	57.8	50.6
187.111	192	199.75	197	201	204	197	173.25	173	176	174	170		39.4	29.7	48.9	516	46.9	49.6	47.5	40.7	41	42.7	37.5	38.8
202.667	219	216.5	213	220	221	212	184.75	183	192	188	176		39.4	37	46.2	49.4	44.6	48.6	42.2	40.4	47	34	38.5	41.8
197.556	217	214.25	212	214	220	211	176	175	180	179	170		51.5	27.4	55.2	56.9	55.1	56	52.7	53.5	54	55	53	52.1
202.444	222	216.25	215	217	221	212	183.75	185	187	187	176		45.9	32.7	50.7	52.6	50	52.5	47.6	47.6	46.6	50.8	47.7	44.9
210.667	230	225.75	226	224	229	224	190.75	193	193	193	184		43.5	29	49.1	52.3	49.2	48.2	46.8	45.2	50	44.3	45.7	40.9
210.222	244	224.25	221	227	230	219	187.75	188	192	191	180		50.3	50.6	53.8	57.4	54.6	54.1	49	51.9	55.2	52.1	58.3	52.2
212.111	239	226.5	227	230	228	221	191	197	195	187	185		50.8	42.5	53.3	50.8	52	55.7	54.6	50.7	55	47	46.1	54.3
215.333	240	228	232	230	227	223	196.5	200	204	192	190		49.9	42.3	53.8	56.4	55.2	51.8	52	50.9	54.8	52	47	49.7
206.444	208	220.75	220	221	221	221	191.75	194	196	195	182		46.7	34.5	52.6	53.8	49.1	53.1	54.4	49.5	52	48.2	46.5	51.4
206.667	207	220	218	220	224	218	193.25	194	197	197	185		51.2	38.7	56.4	57.3	56.2	55.4	56.6	53.3	54.7	53.2	52.5	52.8
199.778	219	213.25	210	212	221	210	181.5	184	184	182	176		47.7	37.8	53.4	54.2	46	55	58.5	49.1	52.7	49.9	45.2	48.7
206.333	219	219.75	219	221	222	217	189.75	192	194	189	184		42.4	34.4	47.5	48.5	48	46.2	47.4	44.2	49.3	47.7	42.4	37.3
208.444	230	219.75	219	220	224	216	191.75	193	197	189	188		40.6	36.7	48.5	49.9	48.9	49.1	46.1	42	46.8	42.4	40.5	38.3
208.444	227	221.5	222	226	223	215	190.75	192	196	191	184		50.4	40.9	54.7	57.1	51.8	55.3	54.6	52.4	51.8	54.3	51.6	51.8
210.222	229	224.5	221	225	230	222	191.25	190	197	195	183		44.4	36.1	49.3	50.3	49.6	47.9	49.4	45.6	49.9	48.4	43.1	40.7
210.222	235	225.75	225	224	230	224	188.5	193	190	188	183		50	41.5	54.2	54.9	53.3	55	53.8	52.7	56.4	519	50.3	52.2
212.444	233	224.5	222	221	230	225	195.25	191	190	193	207		52.6	42.5	54.9	57.4	53.2	56.3	52.6	54.2	57	55.3	55.6	49
201.667	224	212.5	207	210	217	216	185.25	184	186	187	184		52.3	43	55.5	56.1	55.6	56.1	54.4	54.7	54.8	56.2	56	51.5
199.111	214	209.25	205	211	213	208	185.25	183	190	189	179		47.9	40.6	53.4	53.6	53.3	54.1	52.7	49.5	50.1	51.3	50.5	46.2
203.889	237	218.25	219	215	224	215	181.25	185	185	179	176		45	45.6	49.5	51.1	50.2	47.5	49	47.7	52.1	46.1	46.6	46
203.556	235	217.75	216	215	225	215	181.5	183	185	181	177		48.9	46.3	51.6	53.5	51.6	50.9	50.6	50.7	51.9	52.4	48	50.3
197.889	230	208.5	208	208	214	204	179.25	180	183	181	173		59.7	47	59.6	60	57.9	60.2	60.4	60.5	59.3	60.8	59.9	62
199.444	216	212.25	209	210	218	212	182.5	181	186	187	176		46.6	38.4	52.4	53.9	51.6	52.6	51.5	48.3	49.4	46	48.3	49.3
188.778	199	200.5	200	201	206	195	174.5	177	179	173	169		51.8	45	55.5	57.8	55	56.5	52.8	53.6	54.3	53.6	55.9	50.7
195.667	221	207.5	206	209	212	203	177.5	176	184	178	172		45.8	48.1	49.2	51.8	47	45.2	52.5	47.8	51.2	48.3	44.7	47.2
195.222	221	206.75	205	207	213	202	177.25	178	182	178	171		47.6	48.5	53.5	54.9	52.2	54.5	52.4	48.7	50.9	45.8	48.7	49.3
200.667	208	213.5	214	211	216	213	186	187	184	183	190		47.2	39.9	52.4	56.3	59.1	51.2	42.8	47.9	48.2	53.3	48.9	41.5
204.778	228	218.25	220	219	220	214	185.5	187	191	182	182		46.8	41.9	50.9	53.7	49.8	52.1	48.1	47.1	49.6	46.1	51.3	41.4
202.778	217	219.25	219	215	224	219	182.75	185	184	185	177		39.1	32.5	47.5	49.6	47.5	50.4	42.4	40.1	47	36.2	39	38
202.111	215	217.25	217	214	219	219	183.75	185	185	185	180		50.8	38.9	55.6	57.3	56.3	53.9	55	52.6	54.8	50.4	52.8	52.5
195	227	211.25	209	210	217	209	170.75	170	174	171	168		50.2	41.3	54.1	54.6	55.5	53.6	52.7	51.8	56.2	53.6	47.5	49.5
195.333	230	212.75	212	214	216	209	169.25	170	176	164	167		47.1	34.6	56.8	55.4	56.7	58.9	56.3	47.5	52.4	44.7	46.4	46.7
188.111	216	198	198	198	202	194	171.25	173	174	174	164		59.5	42.9	60	59.3	60.4	60.8	59.6	61.1	60.9	61.3	59.7	62.6
188.111	201	199.75	199	200	204	196	173.25	176	176	175	166		53.1	38.2	56.7	58.7	56.6	57.7	53.8	55.3	55.9	57.9	51.7	55.7
219.667	264	236.75	241	234	242	230	191.5	199	190	193	184		46.4	43.3	49.3	50.4	49.1	46.8	50.7	46.7	52.1	52.1	41.8	40.8
193.444	214	203.25	201	208	207	197	178.5	180	184	180	170		44.1	40.5	52.2	53.6	49.6	54.2	51.3	45	51.7	40.2	43.8	44.2
199.778	209	216	216	214	220	214	181.25	181	182	183	179		49.1	31.6	55.2	58	55.3	54.6	53	51.7	53.7	51.9	50.2	50.9
201	231	217.25	213	215	227	214	177.25	178	179	180	172		42.9	43.7	50.7	54	47.9	51.6	49.6	44	45.8	41.4	43.2	45.6
197.111	220	209.75	208	211	214	206	178.75	179	186	178	172		48.8	52.2	56.8	61.5	55.9	56.4	53.4	48.9	54.5	49.7	43.1	48.3
196.333	209	207.5	208	206	212	204	182	179	186	185	178		49.5	44.2	54.4	55.5	52.6	56.3	53.3	50.5	48.4	49.9	48.1	55.6
203	216	216.5	213	214	221	218	176.5	180	178	176	172		47.2	29	55	52.9	54.4	56.5	56.1	48.9	52.4	44.9	50.6	47.9
213.583	227	224.25	232	222	219	224	189.5	195	189	188	186		50.5	30.1	56	57.6	55.8	56.5	54.3	52.1	51.1	53.4	53.7	50.2
214	228	225.25	221	223	233	224	188.75	188	191	194	182		42.9	29.7	49.1	53.1	46.9	51.6	44.7	42.9	44.4	43	45.4	38.7
201.083	205	213.5	212	209	217	216	184.75	185	184	185	185		41.2	3.9	46.8	49.5	51.6	43.1	43.2	42.3	45.7	44.7	41.8	36.6
200.833	220	209.75	213	209	211	206	172.75	176	178	169	168		42.6	31.7	49.6	48.2	50.8	50.1	49.2	44.5	46.3	47.9	44	39.6
211.917	232	216.75	214	219	224	210	187	184	193	191	180		51.5	42.4	57.8	58.4	57.1	59.6	56.2	52.9	56.2	50.5	49.4	55.6
207.417	210	228	225	227	233	227	184.25	184	189	188	176		52.5	28.7	57.3	56.3	58.2	57.3	57.2	55	56.6	53.1	55.5	55
210.083	216	229	226	229	234	227	185.25	185	193	187	176		53.1	26.2	57.3	57.7	57.6	55.4	58.3	54.7	57.7	50.1	57.1	54.1
211.417	229	218.75	218	217	222	218	186.5	187	188	189	182		48.3	28.3	56.4	57.5	57.2	57.7	53.2	50	52.3	46.4	51.6	49.5
214.917	237	219.25	222	216	223	216	188.5	191	190	189	184		47.3	24.6	56.3	59.1	55.6	57.2	53.2	47.8	50.5	47.7	51.3	41.8
206.417	218	215	218	217	219	206	186.25	188	193	189	175		51.4	33	55.8	56.2	56.5	56	54.7	54	55.8	53.7	53	53.6
205.667	211	217	219	221	219	209	189	189	196	192	179		49.1	33.9	54.2	55.5	56.3	53.7	51.4	50.8	51.8	52.1	50.5	48.9
227.833	275	225.75	233	218	228	224	182.75	186	188	177	180		48.7	42.9	57	57.4	58.1	55.5	57.1	50.5	50.7	49	55	47.6
207.667	228	215.5	214	213	221	214	179.5	182	181	181	174		52.5	43	56.4	57.7	55.9	55.4	56.6	54.4	56.7	55.9	52.4	52.6
203.667	208	217	212	218	223	215	186	183	187	193	181		46.8	27.7	52.2	54.4	48.8	56.2	49.4	47.5	48.4	44.2	50.8	46.6
209	220	219.75	218	221	224	216	187.25	186	190	189	184		40.2	34.3	45.1	42.5	37.5	51.7	48.6	40.5	40.7	33.5	45.9	41.6
214.833	226	227.25	225	224	229	231	191.25	190	190	200	185		49	42.3	54.2	56.2	55.2	55.4	49.8	50	50.1	47.9	53.5	48.3
207.333	220	220.25	220	220	224	217	181.75	186	189	176	176		51.5	33.5	55.9	56.4	56	55	52.6	52.6	53.8	52.3	52.7	50.7
208.167	221	218	220	214	220	218	185.5	189	188	186	179		46.5	36.1	51.8	53.6	50.1	53.3	50.2	47	46.6	48.7	48	44.7
203.583	216	215	217	214	217	212	179.75	185	183	176	175		50.8	38.5	56.6	58.8	56.6	57.7	53.4	52.2	55.1	50.7	50.5	52.3
207.167	221	219.5	219	219	226	214	181	186	186	181	171		41.4	28.9	49	52.2	48.9	49.2	45.6	42.1	44.5	40.4	44.3	39.1
198.75	207	210	210	207	214	209	179.25	182	178	181	176		35.9	29.1	47	45.5	50.9	45.9	45.6	37.4	45.8	30	36	37.6
197.667	206	209.75	209	206	216	208	177.25	179	177	180	173		38.1	27.7	46.1	51.1	41.8	50	41.7	38.2	42.1	36.4	37.8	36.6
206.917	221	222.75	223	219	229	220	177	182	179	177	170		51.8	31.5	58.2	57.9	58.9	60.1	56.1	52.5	52.7	50.5	53.4	53.3
210.25	227	225.5	228	223	231	220	178.25	186	180	178	169		49.1	33.4	52.8	52.8	51.9	55.3	51.2	50.9	51.6	51.3	49.8	50.9
194.25	206	202	201	202	204	201	174.75	176	177	176	170		39.3	29.2	49.2	48.9	49.8	49	49.1	39.4	40.6	38	41.5	37.4
203	213	211.75	211	214	214	208	184.25	188	188	182	179		36.9	32	47.3	45.9	47.6	51.2	44.6	37.1	42	29.5	39.3	37.6
207.583	220	216.25	219	212	217	217	186.5	180	181	168	217		53.5	42	57.2	56.2	59	57	56.8	55.2	57	52.4	57	54.5
202.417	216	215	216	211	216	217	176.25	179	180	169	177		48.6	45.6	53.5	55.3	50.9	55.5	52.3	50.1	52.3	45.3	53.3	49.4
213	230	220	216	216	227	221	189	186	189	195	186		50.8	37.6	55.3	55.2	56.8	55.3	53.9	53.2	54.2	54.2	54.7	49.8
205.917	222	211.75	208	210	219	210	184	179	188	192	177		46.1	43.4	53.2	52.6	53.2	58.2	48.5	47.3	50	49.8	44.9	44.5
215	229	225.75	224	221	233	225	190.25	191	193	189	188		43.7	35.2	49.2	48.6	51.6	52.3	44.4	44.6	44.1	42.3	48	44.1
212.667	230	219.25	220	215	225	217	188.75	193	190	188	184		53.5	52.7	56.5	52.3	60.5	58.1	55.2	54.5	55.5	56.1	59	47.4
204.583	208	219.25	220	222	220	215	186.5	192	189	184	181		49.1	34.9	56.2	56.8	54.1	58.9	55.1	52	54.3	51.4	54.1	48.2
206.417	211	220	218	222	221	219	188.25	189	192	193	179		54.2	38.6	59.2	59.6	58.2	58.9	60.2	56.1	56.9	56.1	57.1	54.4
193.417	209	202.25	206	199	205	199	169	171	174	174	157		48.4	25.7	53.8	56.2	53.6	51.1	54.4	49.6	54.4	47.4	49.4	47.1
190.167	189	203.25	202	202	207	202	178.25	180	183	175	175		49.9	25.1	55.1	54.5	54.4	56.7	55	52.3	57.5	47.6	49.3	54.5
191	190	205.25	206	205	207	203	177.75	180	182	178	171		41.4	20.5	50.4	52.3	47	52.9	49.3	42	49.4	40.2	38.6	40
212.667	228	220.25	220	222	224	215	189.75	191	194	193	181		45.4	43.8	50.6	51.4	51.1	50.7	49	46.2	45.8	46.5	48	44.7
222.667	227	240.5	239	240	245	238	200.5	207	203	198	194		47.8	28	52	53.5	50.2	51.4	52.7	49.2	52.3	50.4	47.7	46.2
224.167	232	238.75	236	241	245	233	201.75	208	204	200	195		54.2	37.2	57.2	59.1	56	57.1	56.5	56	57.1	56.1	56.8	54
207.333	226	219.5	222	219	220	217	176.5	182	180	172	172		42.9	36.5	48.4	44.6	50	51.5	47.8	44.8	44.3	44.1	47.5	43.3
214.75	222	230.25	229	228	235	229	192	192	193	195	188		46.1	29.1	52.2	54.1	50.2	52.2	52.2	45.9	53	46.1	38.4	45.9
207.583	223	213.5	210	213	221	210	186.25	181	189	194	181		51.8	28	55.3	59.9	42.9	57.6	60.9	54.3	52	53.2	56.8	55.1
208.333	224	214.75	212	214	222	211	186.25	181	190	192	182		58	41.1	60.2	60.7	59.7	61.8	58.7	59.8	59.3	61.7	59.4	58.6
192.083	204	201.75	200	203	205	199	170.5	171	172	173	166		48	39.2	55.7	59.5	55.3	53.8	54.3	48.4	49.8	49.7	48.7	45.5
204.667	219	213.75	212	212	215	216	181.25	181	186	182	176		44.7	41.5	49.3	49.6	47.1	48.5	52.1	46.1	48.2	44	47.3	44.7
199.25	214	208.25	208	210	212	203	175.5	178	177	172	175		37.9	38.5	48.8	54.6	47.2	50.4	45.8	37	43.7	40.9	31.7	31.7
226.583	241	239.75	235	240	247	237	199	197	201	206	192		49.6	40.2	53.4	52.3	54	52.2	55.2	50.1	54.3	41.9	52.4	51.9
205.5	206	220	220	222	220	218	190.5	196	190	191	185		47.9	33	55.6	55.4	54.6	58.4	54.1	48	51.1	55.1	44.1	41.2
224.167	249	230.75	232	234	233	224	192.75	193	199	195	184		49.5	38.1	54.9	54.3	54	55.2	56.3	50.8	52.7	51.6	50.6	48.3
205.417	223	216	214	214	222	214	177.25	177	178	180	174		53.6	32.6	58.9	56.8	59.7	59.9	59.2	56.3	58	51.8	57.8	57.9
197.917	206	210	209	211	215	205	177.75	180	182	180	169		41.6	28.7	52	52.9	51.2	54.5	49.2	42.4	49.2	43.7	36.7	40
196.917	204	209	207	211	214	204	177.75	178	181	181	171		54.3	36	61.2	63	59.6	61.2	60.9	55.5	58.1	57.9	55.5	50.4
203.083	214	214.25	212	216	218	211	181	184	184	182	174		48.5	35.9	52.8	48.5	55	53.8	53.9	49.2	52.6	46.1	49.7	48.6
202.917	214	211.25	206	209	216	214	183.5	181	187	187	179		43	39.1	47.4	51.6	48	50.4	39.7	42.9	45	43.7	45.7	37.4
206.083	230	206.75	206	202	214	205	181.5	181	184	179	182		41	43.6	46.6	52.9	44.1	48.6	40.9	42.4	41.3	42.2	44.5	41.5
202.917	223	209	207	211	215	203	176.75	179	182	175	171		40	39.6	47	45.2	51.8	47.8	43.5	41.3	37	44.8	43.6	39.5
216.833	224	228.75	232	230	229	224	197.75	204	200	190	197		54.3	39.8	62.7	64.5	65.3	61.2	59.9	54.7	62.8	63.4	58.5	34.2
206.083	212	217.5	219	216	221	214	188.75	191	192	183	189		53.1	39.9	55.7	51.9	56.4	57	57.4	55.9	57.5	56.5	54	-
209.583	220	218.25	217	218	220	218	190.5	192	194	191	185		53.8	32.4	56	57.6	53.6	56.7	56	56.7	58.6	56.9	58.7	52.8
208.583	222	216	216	218	219	211	187.75	186	197	189	179		48.4	48.9	54	58.9	54.5	50.8	51.9	48.1	52.6	48.7	48.2	42.8
194.583	198	205.75	205	207	206	205	180	183	182	182	173		39.9	27.2	45.1	50.9	40.8	48.5	40	40.4	41.7	40.2	37.4	42.4
202.667	221	205	207	203	210	200	182	183	185	178	182		43.4	44.8	50.5	52.8	47.3	53.7	48.1	44.8	50.2	42.5	43.7	42.7
205.75	223	212.5	212	212	222	204	181.75	187	184	181	175		51.4	47.5	54.2	55.1	54.6	55.1	52.1	53.8	56.9	55.5	50.4	52.3
217.083	224	231.25	227	232	237	229	196	194	198	199	193		48.5	30.4	52.4	52.9	53.9	46.6	56.2	48.2	48.4	49.3	48.6	46.6
219.917	234	231.75	224	235	238	230	194	193	196	199	188		54.3	34.1	60.1	62.4	59.1	59.6	59.5	55.2	55.8	52.8	57.2	55.2
209.667	219	221	221	218	224	221	189	190	191	192	183		46.8	30.2	55.3	56.6	50.5	57.9	56	47.8	51.4	40.9	48.5	50.3
208.917	219	220.75	220	222	225	216	187	188	190	191	179		40.5	30.7	51.4	53.8	49.1	50.2	52.5	40.2	44.8	40.5	37.2	38.3
207.917	222	217.25	216	218	221	214	184.5	186	188	187	177		56.2	45.2	58	58.6	57.5	57.4	58.5	57.6	61.7	56	52.8	59.7
207	217	218.25	219	218	223	213	185.75	187	190	189	177		44	32.3	53	55.7	52.6	54.8	49	44.6	48.4	45.4	41.6	43.1
205.111	215	216.5	213	218	220	215	191.25	189	197	193	186		48.7	33.7	55.7	56.8	56	54.8	55.4	49.4	54.7	50.2	41.9	50.9
200.556	225	211.75	214	213	213	207	183.25	187	187	182	177		48.8	45.1	50.6	53.8	45.9	49.2	53.5	49.6	52.5	53	41.8	50.9
200.778	228	212.25	213	212	215	209	182.5	184	185	183	178		43	46.7	48	51.3	48.1	47.6	45.2	40.9	43.2	37	40.6	42.7
180.667	203	193.25	195	193	197	188	162.5	167	164	164	155		49.6	36.5	54.9	57.2	53.7	54.4	54.3	51.5	53.4	50.9	51.7	50.1
182.222	204	194	194	196	198	188	165	168	169	167	156		50	37.9	54.6	57.1	54.3	52.4	55.6	51.7	54.4	52.6	51	48.7
184.667	183	195.5	195	194	199	194	174.25	175	175	177	170		37	25	48.3	50.5	49.4	49.8	43.4	36.3	38.8	34.2	39	33.1
182.556	181	193.5	190	193	199	192	172	172	175	172	169		37	25.4	45	51.6	40	46.3	42	36.8	43	35.6	34.4	34.5
202.444	214	219.25	217	216	226	218	182.75	184	186	185	176		47.4	34.8	53.1	56.5	45	57.2	53.5	49	56.5	46.9	44.7	48
204	215	219.75	219	215	227	218	185.5	185	191	185	181		41.9	32.6	48.8	53.6	44.1	45.5	52.1	43	52.1	35.6	36.3	48.2
194.889	223	205.5	203	206	209	204	177.25	178	178	180	173		49.4	46.4	54.2	57.4	53.1	52.2	54.2	50.2	55.7	52	43.7	49.5
189.333	212	199.25	197	202	204	194	173.75	172	180	176	167		48.6	47.6	51.7	53.1	49.2	53.3	51.1	50.4	52.6	46.8	50.1	52
192.667	212	207.5	207	209	211	203	173	172	177	175	168		51.1	39.5	56.7	58.1	57.2	57.7	53.7	51.8	58.2	48.6	48.4	51.9
194	221	205.75	202	209	209	203	175.5	174	181	175	172		47.6	40.7	54.9	55.4	56.1	56.7	51.2	47.4	51.8	43	51.3	43.6
197.889	193	214	213	216	215	212	183	184	188	183	177		40.7	32.4	47.9	49.4	46.4	50.6	45	39.9	43.8	32.8	42.3	40.4
202.889	222	216.5	216	213	219	218	184.5	185	186	186	181		43	36.8	49.8	52.8	51.1	47.3	47.9	42.2	46.8	43.3	41.3	37.2
195.222	219	211.5	210	211	219	206	173	174	175	176	167		46.7	38.1	54.8	58.5	53.7	56.3	50.8	45.6	54.8	49.1	29.3	49.2
196.444	216	212.75	210	211	221	209	175.25	175	177	180	169		45.1	39.5	57.6	58.9	57.4	58.4	55.5	43	50.7	36.8	39.5	45.2
214.111	248	228.5	223	230	231	230	191.25	185	201	184	195		48.1	35.9	55.6	60.6	53.2	54.7	53.8	46.9	48.5	48.7	46	44.5
200.889	245	214.25	220	212	214	211	176.5	181	180	176	169		38.1	24.8	50.4	50	51	53.9	46.5	36.8	43.1	32.2	34.7	37.3
188.556	189	204.75	207	204	206	202	172.25	179	174	169	167		45.3	23	53.4	51	53.4	54.8	54.4	45.9	50.8	46.1	42.3	44.3
192.444	202	207	209	210	206	203	175.5	183	180	170	169		38	39.1	45.4	45.5	39.7	51	45.4	36.7	40.6	32.7	35.3	38.4
196.222	223	209	207	211	215	203	176.75	179	182	175	171		40	39.6	47	45.2	51.8	47.8	43.5	41.3	37	44.8	43.6	39.5
196.556	212	211	211	210	214	209	178.25	179	178	183	173		41	28.8	49.6	48.1	48.6	53.3	48.5	40.3	44.5	41	41	34.6
193.111	211	206.25	206	206	211	202	175.5	177	177	181	167		38.7	24.1	49.6	52.6	49.1	50.4	46.3	40	46.7	38.4	40.4	35.5
200.667	204	216.25	212	217	223	213	184.25	185	185	189	178		53.5	29.7	57.5	58.1	57.4	59.6	54.8	54.9	56.9	52.8	51.8	58
196.444	221	207.5	207	208	212	203	179.25	180	182	178	177		39.1	34.2	48.1	51.4	46.6	51.9	42.6	38.3	42.3	40.2	40	30.7
196.333	207	210.25	209	209	216	207	179.75	184	182	184	169		43.4	24.8	50	52.2	49.3	53.1	45.5	44	46.5	40.9	44.6	43.8
200.333	213	215	216	211	222	211	182.5	187	185	185	173		48	35.3	53.3	55	52.9	54.7	50.5	48.7	54.2	48.1	45.8	47
202.889	211	216.25	214	219	218	214	187.5	189	190	187	184		53.1	36.3	56.7	58.7	58	55.9	54.4	54.6	57.8	50.2	52.5	58.1
188.444	212	199.75	198	198	206	197	171.25	172	174	171	168		47.1	43.9	53.2	576	53.7	56	45.3	48.9	52.4	49.5	45.1	48.5
190.222	217	201	199	200	205	200	172.75	173	175	171	172		49	45.7	53.6	52.6	56.2	55.7	50	48.8	39.3	52.8	58.3	44.8
201.778	212	218	221	218	220	213	183	188	188	181	175		45.6	30.2	49.3	51.2	46.9	52.7	46.4	44.4	48.5	45.6	42	41.6
201.889	211	217.5	220	218	221	211	184	188	188	184	176		47.7	30.7	54.5	54.3	54.7	57	52	48.7	52.8	47.1	46.9	47.9
200.556	204	213.5	213	213	215	213	186.75	191	186	189	181		40.8	33.9	50.7	52.7	47.9	53.2	49.1	39.2	43	37.9	38.2	37.6
200.556	204	213.25	213	215	216	209	187	190	191	189	178		51.3	37.3	55.2	55.3	55	55.1	55.4	52.7	55.5	54.3	50.1	50.9
198.889	209	215	214	215	219	212	180.25	179	185	184	173		49.8	31.4	54.5	56.8	53.3	53.9	53.8	51.7	55.6	53.9	46.1	51.3
200.778	223	211.75	210	213	216	208	184.25	182	187	188	180		46.3	41.5	50.7	52.8	48.8	53.3	48.1	48.2	50.4	44.8	50.3	47.3
192.889	215	204	199	205	210	202	176.25	174	180	180	171		47.2	42.6	52.2	56.4	51.9	52	48.7	48.2	50.5	44.3	48.6	49.2
187	202	196	194	198	199	193	174.25	174	178	174	171		43.3	35.7	52	53.9	48.8	56.8	48.3	42.4	47.8	39.6	38.4	43.7
189.556	205	200	197	201	204	198	175.25	176	183	175	167		42.7	42.2	49.6	46	51.8	55.3	45.1	42.7	47.6	44	39.2	40.2
184.778	186	195	196	196	194	194	174.25	176	178	173	170		51.3	21.3	57.4	58.5	58.7	54.6	57.7	53.7	55.1	54.3	52.8	52.7
175	180	183.5	186	191	184	173	165.25	166	174	163	158		39	17.6	50.4	51.3	50.6	51	48.8	38.7	42.5	37.5	38.7	35.8
201.444	224	217.25	220	214	221	214	180	190	180	175	175		43.6	28.3	51.4	54.6	53	52.9	45.3	43.6	49.6	40	43	42
205.222	218	219.25	218	216	223	220	188	190	188	193	181		43.6	23.2	49.9	50.5	52	49.6	47.4	45.4	48.7	46.4	42.1	44.4
194.556	209	212	206	214	220	208	173.5	172	177	177	168		37.9	34.3	42	42.8	40.5	45.3	39.2	38.9	43.7	37.9	36.9	37.2
192.333	198	208	208	205	213	206	175.25	180	175	176	170		40.7	25.5	51.5	51.6	51.1	53	50.2	40.9	45.7	36	41.9	39.8
199.111	225	209.5	209	208	215	206	182.25	182	184	186	177		39.3	31.6	45.6	46.8	48.4	46.2	40.9	39.2	42.1	40.3	36.8	37.5
202.778	230	213.5	212	213	219	210	185.25	188	187	183	183		47.9	37.6	51.1	55.3	48.1	51.6	49.4	49.4	52.6	46.5	50.3	48.4
198.778	219	212	209	212	217	210	180.5	179	183	185	175		50.9	32.6	57.1	59.8	55.1	56.5	57.1	51.5	54.5	49.4	48.7	53.3
0.251983	0.423142	0.162831	-0.180016	0.158581	0.0509819	0.209441	0.250602	0.210264	0.0891232	0.226595	0.111743	0.173256	0.3916	0.0753905	-0.158473
